# Supplementary material for: Host cysteine proteases promote the severity of catheter-associated urinary tract infection and kidney fibrosis
Source: mBio. 2025 Sep 22;16(11):e02161-25. doi: 10.1128/mbio.02161-25 (PMC12607876; doi:10.1128/mbio.02161-25)
Supplement: Table S2 — Genes upregulated after mock or E64 treatment. [file mbio.02161-25-s0003.xlsx]

## Sheet: cauti-ca list
Table S2: Genes upregulated after Mock- or E64- treatment
Feature_ID	entrezgene	external_gene_name	description	logFC	P.Value
ENSMUSG00000022126	16365	Acod1	aconitate decarboxylase 1 [Source:HGNC Symbol;Acc:HGNC:33904]	2.68413	4.72757e-05
ENSMUSG00000058427	20310	Cxcl2	C-X-C motif chemokine 2 [Source:UniProtKB/Swiss-Prot;Acc:P10889]	2.44039	0.00310741
ENSMUSG00000040026	20210	Saa3	Serum amyloid A-3 protein [Source:UniProtKB/Swiss-Prot;Acc:P04918]	2.24639	5.42093e-05
ENSMUSG00000029417	17329	Cxcl9	C-X-C motif chemokine 9 [Source:UniProtKB/Swiss-Prot;Acc:P18340]	2.16031	2.26884e-05
ENSMUSG00000056054	20201	S100a8	S100 calcium binding protein A8 (calgranulin A) [Source:MGI Symbol;Acc:MGI:88244]	2.05479	6.3468e-07
ENSMUSG00000056071	20202	S100a9	S100 calcium binding protein A9 (calgranulin B) [Source:MGI Symbol;Acc:MGI:1338947]	1.99815	6.9277e-07
ENSMUSG00000059657	268885	Stfa2l1		1.95266	1.41515e-05
ENSMUSG00000044103	215257	Il1f9		1.71312	6.33509e-06
ENSMUSG00000033508	67855	Asprv1	Retroviral-like aspartic protease 1 [Source:UniProtKB/Swiss-Prot;Acc:Q09PK2]	1.61023	8.39816e-07
ENSMUSG00000026180	12765	Cxcr2	C-X-C chemokine receptor type 2 [Source:UniProtKB/Swiss-Prot;Acc:P35343]	1.59408	5.46026e-06
ENSMUSG00000035686	21835	Thrsp	thyroid hormone responsive [Source:MGI Symbol;Acc:MGI:109126]	1.56872	0.00883002
ENSMUSG00000034855	15945	Cxcl10	C-X-C motif chemokine 10 [Source:UniProtKB/Swiss-Prot;Acc:P17515]	1.56762	1.44187e-05
ENSMUSG00000066363	238393	Serpina3f	Serine protease inhibitor A3F [Source:UniProtKB/Swiss-Prot;Acc:Q80X76]	1.56189	2.60861e-06
ENSMUSG00000052270	14289	Fpr2	Formyl peptide receptor 2 [Source:UniProtKB/Swiss-Prot;Acc:O88536]	1.54339	1.00903e-06
ENSMUSG00000018930	20303	Ccl4	C-C motif chemokine 4 [Source:UniProtKB/Swiss-Prot;Acc:P14097]	1.49164	9.26056e-06
ENSMUSG00000043122	319942	A530016L24Rik		1.47691	0.0134866
ENSMUSG00000026822	16819	Lcn2	Neutrophil gelatinase-associated lipocalin [Source:UniProtKB/Swiss-Prot;Acc:P11672]	1.45129	1.32411e-06
ENSMUSG00000028859	12986	Csf3r	Granulocyte colony-stimulating factor receptor [Source:UniProtKB/Swiss-Prot;Acc:P40223]	1.44791	2.97719e-07
ENSMUSG00000052749	244183	Trim30b	tripartite motif-containing 30B [Source:MGI Symbol;Acc:MGI:4821256]	1.44494	6.04473e-06
ENSMUSG00000052749	102640171	Trim30b	tripartite motif-containing 30B [Source:MGI Symbol;Acc:MGI:4821256]	1.44494	6.04473e-06
ENSMUSG00000026834	269275	Acvr1c	Activin receptor type-1C [Source:UniProtKB/Swiss-Prot;Acc:Q8K348]	1.43766	0.00604651
ENSMUSG00000067235	15007	H2-Q10	H-2 class I histocompatibility antigen, Q10 alpha chain [Source:UniProtKB/Swiss-Prot;Acc:P01898]	1.41323	5.37752e-06
ENSMUSG00000000204	20558	Slfn4	schlafen 4 [Source:MGI Symbol;Acc:MGI:1329010]	1.38037	0.000387994
ENSMUSG00000086564	630146	Cd101	Immunoglobulin superfamily member 2 [Source:UniProtKB/Swiss-Prot;Acc:A8E0Y8]	1.34196	9.50027e-06
ENSMUSG00000045551	14293	Fpr1	fMet-Leu-Phe receptor [Source:UniProtKB/Swiss-Prot;Acc:P33766]	1.34104	6.14994e-09
ENSMUSG00000005800	17394	Mmp8	Neutrophil collagenase [Source:UniProtKB/Swiss-Prot;Acc:O70138]	1.3305	4.74455e-05
ENSMUSG00000059201	16846	Lep	Leptin [Source:UniProtKB/Swiss-Prot;Acc:P41160]	1.32053	0.0230832
ENSMUSG00000039196	18405	Orm1	orosomucoid 1 [Source:MGI Symbol;Acc:MGI:97443]	1.30128	0.0145312
ENSMUSG00000042265	58217	Trem1	triggering receptor expressed on myeloid cells 1 [Source:MGI Symbol;Acc:MGI:1930005]	1.29061	0.00016655
ENSMUSG00000020963	22095	Tshr	thyroid stimulating hormone receptor [Source:MGI Symbol;Acc:MGI:98849]	1.22489	0.00410995
ENSMUSG00000030546	103968	Plin1	Perilipin-1 [Source:UniProtKB/Swiss-Prot;Acc:Q8CGN5]	1.22299	0.00970831
ENSMUSG00000027513	18534	Pck1	Phosphoenolpyruvate carboxykinase, cytosolic [GTP] [Source:UniProtKB/Swiss-Prot;Acc:Q9Z2V4]	1.22165	0.0323077
ENSMUSG00000012705	57264	Retn	resistin [Source:MGI Symbol;Acc:MGI:1888506]	1.21712	0.011313
ENSMUSG00000026581	20343	Sell	selectin, lymphocyte [Source:MGI Symbol;Acc:MGI:98279]	1.19442	1.18572e-05
ENSMUSG00000031722	15439	Hp	Haptoglobin Haptoglobin alpha chain Haptoglobin beta chain [Source:UniProtKB/Swiss-Prot;Acc:Q61646]	1.19106	0.000161428
ENSMUSG00000020264	246049	Slc36a2	Proton-coupled amino acid transporter 2 [Source:UniProtKB/Swiss-Prot;Acc:Q8BHK3]	1.18407	0.00347904
ENSMUSG00000095028	668101	Sirpb1b		1.16668	3.67448e-05
ENSMUSG00000047798	246746	Cd300lf	Mus musculus CD300 molecule like family member F (Cd300lf), transcript variant 3, mRNA. [Source:RefSeq mRNA;Acc:NM_001347648]	1.16091	9.50421e-06
ENSMUSG00000030142	56619	Clec4e	C-type lectin domain family 4 member E [Source:UniProtKB/Swiss-Prot;Acc:Q9R0Q8]	1.15803	2.38282e-05
ENSMUSG00000056973	104158	Ces1d	Carboxylesterase 1D [Source:UniProtKB/Swiss-Prot;Acc:Q8VCT4]	1.15007	0.0201816
ENSMUSG00000054545	94284	Ugt1a6a	UDP glucuronosyltransferase 1 family, polypeptide A6A [Source:MGI Symbol;Acc:MGI:2137698]	1.14368	1.40635e-05
ENSMUSG00000041653	116939	Pnpla3	patatin like phospholipase domain containing 3 [Source:HGNC Symbol;Acc:HGNC:18590]	1.13993	0.0312209
ENSMUSG00000066361	16625	Serpina3c	Serine protease inhibitor A3C [Source:UniProtKB/Swiss-Prot;Acc:P29621]	1.12761	0.000245319
ENSMUSG00000029379	330122	Cxcl3	C-X-C motif chemokine 3 [Source:UniProtKB/Swiss-Prot;Acc:Q6W5C0]	1.11376	0.0377312
ENSMUSG00000030278	14311	Cidec	Cell death activator CIDE-3 [Source:UniProtKB/Swiss-Prot;Acc:P56198]	1.11163	0.00740463
ENSMUSG00000027360	15186	Hdc	histidine decarboxylase [Source:MGI Symbol;Acc:MGI:96062]	1.09543	0.000372793
ENSMUSG00000029371	20311	Cxcl5	C-X-C motif chemokine 5 GCP-2(1-78) GCP-2(9-78) [Source:UniProtKB/Swiss-Prot;Acc:P50228]	1.09116	5.87276e-06
ENSMUSG00000079339	667373	Ifit1bl1	interferon induced protein with tetratricpeptide repeats 1B like 1 [Source:MGI Symbol;Acc:MGI:3650685]	1.07762	0.0271734
ENSMUSG00000066687	235320	Zbtb16	zinc finger and BTB domain containing 16 [Source:MGI Symbol;Acc:MGI:103222]	1.06556	1.68611e-08
ENSMUSG00000031725	234564	Ces1f	Carboxylesterase 1F [Source:UniProtKB/Swiss-Prot;Acc:Q91WU0]	1.04828	0.0447679
ENSMUSG00000039956	77037	Mrap	Melanocortin-2 receptor accessory protein [Source:UniProtKB/Swiss-Prot;Acc:Q9D159]	1.03503	0.00375919
ENSMUSG00000090665	NA	Gad1-ps	glutamate decarboxylase 1, pseudogene [Source:MGI Symbol;Acc:MGI:95633]	1.03079	7.45677e-05
ENSMUSG00000044405	246747	Adig	Adipogenin [Source:UniProtKB/Swiss-Prot;Acc:Q8R400]	1.02306	0.0015258
ENSMUSG00000013974	69189	Mcemp1	Mast cell-expressed membrane protein 1 [Source:UniProtKB/Swiss-Prot;Acc:Q9D8U6]	1.01142	0.000181545
ENSMUSG00000040809	12655	Chil3	Chitinase-like protein 3 [Source:UniProtKB/Swiss-Prot;Acc:O35744]	1.00559	0.000289439
ENSMUSG00000051748	66107	Wfdc21	WAP four-disulfide core domain 21 [Source:MGI Symbol;Acc:MGI:1913357]	1.00374	0.00250954

## Sheet: e64-ca list
Table S2: Genes upregulated after Mock- or E64- treatment
Feature_ID	entrezgene	external_gene_name	description	logFC	P.Value
ENSMUSG00000058427	20310	Cxcl2	C-X-C motif chemokine 2 [Source:UniProtKB/Swiss-Prot;Acc:P10889]	2.4108	0.00254793
ENSMUSG00000022126	16365	Acod1	aconitate decarboxylase 1 [Source:HGNC Symbol;Acc:HGNC:33904]	2.31624	0.000245027
ENSMUSG00000056054	20201	S100a8	S100 calcium binding protein A8 (calgranulin A) [Source:MGI Symbol;Acc:MGI:88244]	1.89475	1.45802e-06
ENSMUSG00000056071	20202	S100a9	S100 calcium binding protein A9 (calgranulin B) [Source:MGI Symbol;Acc:MGI:1338947]	1.78399	2.38779e-06
ENSMUSG00000044103	215257	Il1f9		1.76931	1.78341e-06
ENSMUSG00000059657	268885	Stfa2l1		1.74219	4.22155e-05
ENSMUSG00000026180	12765	Cxcr2	C-X-C chemokine receptor type 2 [Source:UniProtKB/Swiss-Prot;Acc:P35343]	1.71873	7.72311e-07
ENSMUSG00000040026	20210	Saa3	Serum amyloid A-3 protein [Source:UniProtKB/Swiss-Prot;Acc:P04918]	1.66965	0.00132582
ENSMUSG00000033508	67855	Asprv1	Retroviral-like aspartic protease 1 [Source:UniProtKB/Swiss-Prot;Acc:Q09PK2]	1.53187	9.55435e-07
ENSMUSG00000028859	12986	Csf3r	Granulocyte colony-stimulating factor receptor [Source:UniProtKB/Swiss-Prot;Acc:P40223]	1.52478	4.95516e-08
ENSMUSG00000018930	20303	Ccl4	C-C motif chemokine 4 [Source:UniProtKB/Swiss-Prot;Acc:P14097]	1.48157	5.07566e-06
ENSMUSG00000039013	233186	Siglec5	Sialic acid-binding Ig-like lectin 5 [Source:UniProtKB/Swiss-Prot;Acc:Q920G3]	1.4275	8.35618e-06
ENSMUSG00000052270	14289	Fpr2	Formyl peptide receptor 2 [Source:UniProtKB/Swiss-Prot;Acc:O88536]	1.38168	3.33e-06
ENSMUSG00000032315	13076	Cyp1a1	Cytochrome P450 1A1 [Source:UniProtKB/Swiss-Prot;Acc:P00184]	1.35669	4.79982e-07
ENSMUSG00000052749	244183	Trim30b	tripartite motif-containing 30B [Source:MGI Symbol;Acc:MGI:4821256]	1.34241	9.65469e-06
ENSMUSG00000052749	102640171	Trim30b	tripartite motif-containing 30B [Source:MGI Symbol;Acc:MGI:4821256]	1.34241	9.65469e-06
ENSMUSG00000029379	330122	Cxcl3	C-X-C motif chemokine 3 [Source:UniProtKB/Swiss-Prot;Acc:Q6W5C0]	1.32748	0.00930342
ENSMUSG00000042265	58217	Trem1	triggering receptor expressed on myeloid cells 1 [Source:MGI Symbol;Acc:MGI:1930005]	1.32142	6.79164e-05
ENSMUSG00000066363	238393	Serpina3f	Serine protease inhibitor A3F [Source:UniProtKB/Swiss-Prot;Acc:Q80X76]	1.30827	2.3869e-05
ENSMUSG00000074417	18730	Gm14548	Mus musculus paired-Ig-like receptor A11 (Pira11), mRNA. [Source:RefSeq mRNA;Acc:NM_011088]	1.30793	6.60345e-07
ENSMUSG00000074417	18724	Gm14548	Mus musculus paired-Ig-like receptor A11 (Pira11), mRNA. [Source:RefSeq mRNA;Acc:NM_011088]	1.30793	6.60345e-07
ENSMUSG00000074417	100038909	Gm14548	Mus musculus paired-Ig-like receptor A11 (Pira11), mRNA. [Source:RefSeq mRNA;Acc:NM_011088]	1.30793	6.60345e-07
ENSMUSG00000086564	630146	Cd101	Immunoglobulin superfamily member 2 [Source:UniProtKB/Swiss-Prot;Acc:A8E0Y8]	1.30423	7.62713e-06
ENSMUSG00000059201	16846	Lep	Leptin [Source:UniProtKB/Swiss-Prot;Acc:P41160]	1.29095	0.0201479
ENSMUSG00000005800	17394	Mmp8	Neutrophil collagenase [Source:UniProtKB/Swiss-Prot;Acc:O70138]	1.27795	4.37102e-05
ENSMUSG00000096954	NA	Gdap10		1.27712	4.45472e-08
ENSMUSG00000026581	20343	Sell	selectin, lymphocyte [Source:MGI Symbol;Acc:MGI:98279]	1.27569	1.94117e-06
ENSMUSG00000000204	20558	Slfn4	schlafen 4 [Source:MGI Symbol;Acc:MGI:1329010]	1.27227	0.000577134
ENSMUSG00000035448	12771	Ccr3	Probable C-C chemokine receptor type 3 [Source:UniProtKB/Swiss-Prot;Acc:P51678]	1.24702	0.00298088
ENSMUSG00000066687	235320	Zbtb16	zinc finger and BTB domain containing 16 [Source:MGI Symbol;Acc:MGI:103222]	1.2381	2.58632e-10
ENSMUSG00000067235	15007	H2-Q10	H-2 class I histocompatibility antigen, Q10 alpha chain [Source:UniProtKB/Swiss-Prot;Acc:P01898]	1.23147	2.38473e-05
ENSMUSG00000053338	245126	Tarm1	T-cell-interacting, activating receptor on myeloid cells protein 1 [Source:UniProtKB/Swiss-Prot;Acc:B6A8R8]	1.20065	9.35524e-06
ENSMUSG00000030142	56619	Clec4e	C-type lectin domain family 4 member E [Source:UniProtKB/Swiss-Prot;Acc:Q9R0Q8]	1.17116	1.00077e-05
ENSMUSG00000095028	668101	Sirpb1b		1.1657	1.84483e-05
ENSMUSG00000027360	15186	Hdc	histidine decarboxylase [Source:MGI Symbol;Acc:MGI:96062]	1.1458	0.000120447
ENSMUSG00000017737	17395	Mmp9	Matrix metalloproteinase-9 [Source:UniProtKB/Swiss-Prot;Acc:P41245]	1.09943	7.88816e-08
ENSMUSG00000047798	246746	Cd300lf	Mus musculus CD300 molecule like family member F (Cd300lf), transcript variant 3, mRNA. [Source:RefSeq mRNA;Acc:NM_001347648]	1.09145	1.18531e-05
ENSMUSG00000045551	14293	Fpr1	fMet-Leu-Phe receptor [Source:UniProtKB/Swiss-Prot;Acc:P33766]	1.08018	1.94234e-07
ENSMUSG00000038594	100038725	Cep85l	centrosomal protein 85-like [Source:MGI Symbol;Acc:MGI:3642684]	1.0761	1.46636e-09
ENSMUSG00000053166	104010	Cdh22	Cadherin-22 [Source:UniProtKB/Swiss-Prot;Acc:Q9WTP5]	1.07123	7.67641e-07
ENSMUSG00000090665	NA	Gad1-ps	glutamate decarboxylase 1, pseudogene [Source:MGI Symbol;Acc:MGI:95633]	1.04772	2.88622e-05
ENSMUSG00000084911	NA	Gm16185	predicted gene 16185 [Source:MGI Symbol;Acc:MGI:3802169]	1.04329	7.57622e-07
ENSMUSG00000029371	20311	Cxcl5	C-X-C motif chemokine 5 GCP-2(1-78) GCP-2(9-78) [Source:UniProtKB/Swiss-Prot;Acc:P50228]	1.03921	5.75614e-06
ENSMUSG00000026822	16819	Lcn2	Neutrophil gelatinase-associated lipocalin [Source:UniProtKB/Swiss-Prot;Acc:P11672]	1.03019	0.000135868
ENSMUSG00000053101	353346	Gpr141	G protein-coupled receptor 141 [Source:MGI Symbol;Acc:MGI:2672983]	1.02404	6.00839e-08
ENSMUSG00000054545	94284	Ugt1a6a	UDP glucuronosyltransferase 1 family, polypeptide A6A [Source:MGI Symbol;Acc:MGI:2137698]	1.00891	4.32806e-05
ENSMUSG00000034987	15466	Hrh2	Histamine H2 receptor [Source:UniProtKB/Swiss-Prot;Acc:P97292]	1.00796	8.84246e-06

## Sheet: e64-cauti list
Table S2: Genes upregulated after Mock- or E64- treatment
Feature_ID	entrezgene	external_gene_name	description	logFC	P.Value
ENSMUSG00000035448	12771	Ccr3	Probable C-C chemokine receptor type 3 [Source:UniProtKB/Swiss-Prot;Acc:P51678]	1.27684	0.00489557
ENSMUSG00000000794	140493	Kcnn3	Small conductance calcium-activated potassium channel protein 3 [Source:UniProtKB/Swiss-Prot;Acc:P58391]	1.1074	1.08882e-06
ENSMUSG00000033491	244954	Prss35	Inactive serine protease 35 [Source:UniProtKB/Swiss-Prot;Acc:Q8C0F9]	1.05953	2.96125e-06
ENSMUSG00000026141	12823	Col19a1	Collagen alpha-1(XIX) chain [Source:UniProtKB/Swiss-Prot;Acc:Q0VF58]	1.02443	4.9193e-08
ENSMUSG00000091455	628870	Otogl	Otogelin-like protein [Source:UniProtKB/Swiss-Prot;Acc:F7A4A7]	1.02097	9.4124e-08
ENSMUSG00000021730	15165	Hcn1	Potassium/sodium hyperpolarization-activated cyclic nucleotide-gated channel 1 [Source:UniProtKB/Swiss-Prot;Acc:O88704]	1.00637	5.19335e-08
ENSMUSG00000007480	17203	Mc5r	melanocortin 5 receptor [Source:HGNC Symbol;Acc:HGNC:6933]	1.00591	0.000187714
