# Supplementary material for: Host cysteine proteases promote the severity of catheter-associated urinary tract infection and kidney fibrosis
Source: mBio. 2025 Sep 22;16(11):e02161-25. doi: 10.1128/mbio.02161-25 (PMC12607876; doi:10.1128/mbio.02161-25)
Supplement: Table S3 — The 16 most upregulated pathways. [file mbio.02161-25-s0004.xlsx]

## Sheet: Sheet1
Supplementary Table 3. The 16 most upregulated pathways identified by Reactome in E64 vs mock-treated CAUTI
Pathway Name	Entities found$	Entities ratio	Entities pValue	Entities FDR&	Reactions found	Reactions ratio
Collagen biosynthesis and modifying enzymes	2	0.006	0.00111	0.00888	21	0.003
Collagen formation	2	0.008	0.00199	0.0119	21	0.005
Potassium Channels	2	0.009	0.00259	0.0121	4	0.001
HCN channels	1	0	0.00302	0.0121	3	0
Degradation of the extracellular matrix	2	0.012	0.00471	0.0141	2	0.007
Ca2+ activated K+ channels	1	0.001	0.00678	0.0184	1	0
Peptide ligand-binding receptors	2	0.017	0.00921	0.0184	3	0.006
Extracellular matrix organization	2	0.027	0.0231	0.0415	23	0.022
Class A/1 (Rhodopsin-like receptors)	2	0.028	0.0247	0.0415	3	0.012
Neuronal System	2	0.035	0.0378	0.0415	4	0.014
Sensory processing of sound by outer hair cells of the cochlea	1	0.005	0.0415	0.0415	1	0.001
Chemokine receptors bind chemokines	1	0.005	0.0423	0.0423	2	0.001
Transcriptional and post-translational regulation of MITF-M expression and activity	1	0.005	0.0466	0.0466	1	0.002
GPCR ligand binding	2	0.039	0.0466	0.0466	3	0.015
Sensory processing of sound	1	0.007	0.0574	0.0574	1	0.001
GPCR downstream signalling	2	0.054	0.0804	0.0804	6	0.012
#: http://reactome.org
$: Upegulated genes in E64 vs Mock-treated CAUTI.
&: False discovery rate
Data are collected from biological replicates. Statistical significance was assessed with the Binomial test.
