# Supplementary material for: Host cysteine proteases promote the severity of catheter-associated urinary tract infection and kidney fibrosis
Source: mBio. 2025 Sep 22;16(11):e02161-25. doi: 10.1128/mbio.02161-25 (PMC12607876; doi:10.1128/mbio.02161-25)
Supplement: Table S4 — Genes downregulated after mock or E64 treatment. [file mbio.02161-25-s0005.xlsx]

## Sheet: cauti-ca
Table S4: Genes downregulated after Mock- or E64- treatment
Feature_ID	entrezgene	external_gene_name	description	logFC	P.Value
ENSMUSG00000038670	233199	Mybpc2	Myosin-binding protein C, fast-type [Source:UniProtKB/Swiss-Prot;Acc:Q5XKE0]	-1.04371	-1.82343
ENSMUSG00000031635	26359	Anxa10	Annexin A10 [Source:UniProtKB/Swiss-Prot;Acc:Q9QZ10]	-1.05882	-1.64436
ENSMUSG00000004371	16156	Il11	Interleukin-11 [Source:UniProtKB/Swiss-Prot;Acc:P47873]	-1.08946	-1.71078
ENSMUSG00000049112	18430	Oxtr	Oxytocin receptor [Source:UniProtKB/Swiss-Prot;Acc:P97926]	-1.09301	-1.6623
ENSMUSG00000075307	228003	Klhl41	Kelch-like protein 41 [Source:UniProtKB/Swiss-Prot;Acc:A2AUC9]	-1.09563	-1.99656
ENSMUSG00000091898	21924	Tnnc1	Troponin C, slow skeletal and cardiac muscles [Source:UniProtKB/Swiss-Prot;Acc:P19123]	-1.10591	-1.94167
ENSMUSG00000032532	12424	Cck	Cholecystokinin Cholecystokinin-33 Cholecystokinin-12 Cholecystokinin-8 [Source:UniProtKB/Swiss-Prot;Acc:P09240]	-1.16936	-1.73624
ENSMUSG00000024379	53603	Tslp	Thymic stromal lymphopoietin [Source:UniProtKB/Swiss-Prot;Acc:Q9JIE6]	-1.17436	-1.65555
ENSMUSG00000026069	17082	Il1rl1	Interleukin-1 receptor-like 1 [Source:UniProtKB/Swiss-Prot;Acc:P14719]	-1.22525	-1.8834
ENSMUSG00000029307	13406	Dmp1	Dentin matrix acidic phosphoprotein 1 [Source:UniProtKB/Swiss-Prot;Acc:O55188]	-1.31135	-1.99131
ENSMUSG00000078117	NA	Gm16485		-1.33813	-1.84417
ENSMUSG00000030854	19259	Ptpn5	Tyrosine-protein phosphatase non-receptor type 5 [Source:UniProtKB/Swiss-Prot;Acc:P54830]	-1.39119	-2.27319
ENSMUSG00000050473	76157	Slc35d3	Solute carrier family 35 member D3 [Source:UniProtKB/Swiss-Prot;Acc:Q8BGF8]	-1.43928	-1.99164
ENSMUSG00000033854	72258	Kcnk10	potassium channel, subfamily K, member 10 [Source:MGI Symbol;Acc:MGI:1919508]	-1.54909	-2.8659
ENSMUSG00000039728	104245	Slc6a5	solute carrier family 6 (neurotransmitter transporter, glycine), member 5 [Source:MGI Symbol;Acc:MGI:105090]	-1.58294	-2.35922
ENSMUSG00000026241	18159	Nppc	natriuretic peptide type C [Source:MGI Symbol;Acc:MGI:97369]	-1.6387	-2.50809
ENSMUSG00000020061	109272	Mybpc1	myosin binding protein C, slow type [Source:HGNC Symbol;Acc:HGNC:7549]	-1.73688	-3.38384

## Sheet: e64-ca
Table S4: Genes downregulated after Mock- or E64- treatment
ENSMUSG00000028699	66805	Tspan1	Tetraspanin-1 [Source:UniProtKB/Swiss-Prot;Acc:Q99J59]	-1.02124	-1.4156
Feature_ID	entrezgene	external_gene_name	description	logFC	P.Value
ENSMUSG00000029377	13874	Ereg	Proepiregulin Epiregulin [Source:UniProtKB/Swiss-Prot;Acc:Q61521]	-1.02929	-1.55062
ENSMUSG00000033730	13655	Egr3	Mus musculus early growth response 3 (Egr3), transcript variant 3, mRNA. [Source:RefSeq mRNA;Acc:NM_001289927]	-1.03363	-1.76856
ENSMUSG00000025746	16193	Il6	interleukin 6 [Source:MGI Symbol;Acc:MGI:96559]	-1.0344	-1.7711
ENSMUSG00000064179	21955	Tnnt1	troponin T1, skeletal, slow [Source:MGI Symbol;Acc:MGI:1333868]	-1.04787	-1.55575
ENSMUSG00000029378	11839	Mcub	amphiregulin [Source:MGI Symbol;Acc:MGI:88068]	-1.06113	-1.50442
ENSMUSG00000058354	16687	Krt6a	Keratin, type II cytoskeletal 6A [Source:UniProtKB/Swiss-Prot;Acc:P50446]	-1.08597	-1.58168
ENSMUSG00000041324	16323	Inhba	Inhibin beta A chain [Source:UniProtKB/Swiss-Prot;Acc:Q04998]	-1.09885	-1.42749
ENSMUSG00000003665	15116	Has1	Hyaluronan synthase 1 [Source:UniProtKB/Swiss-Prot;Acc:Q61647]	-1.10745	-1.96511
ENSMUSG00000078117	NA	Gm16485		-1.12383	-1.57182
ENSMUSG00000004371	16156	Il11	Interleukin-11 [Source:UniProtKB/Swiss-Prot;Acc:P47873]	-1.13672	-1.7145
ENSMUSG00000031097	21953	Tnni2	Troponin I, fast skeletal muscle [Source:UniProtKB/Swiss-Prot;Acc:P13412]	-1.15258	-2.04602
ENSMUSG00000006457	11474	Actn3	Alpha-actinin-3 [Source:UniProtKB/Swiss-Prot;Acc:O88990]	-1.1925	-2.32104
ENSMUSG00000025582	18164	Nptx1	neuronal pentraxin 1 [Source:MGI Symbol;Acc:MGI:107811]	-1.22832	-1.78727
ENSMUSG00000001021	20197	S100a3	S100 calcium binding protein A3 [Source:MGI Symbol;Acc:MGI:1338849]	-1.24958	-1.59922
ENSMUSG00000026535	26388	Ifi202b	Interferon-activable protein 202 [Source:UniProtKB/Swiss-Prot;Acc:Q9R002]	-1.25432	-1.94894
ENSMUSG00000020475	56012	Pgam2	phosphoglycerate mutase 2 [Source:MGI Symbol;Acc:MGI:1933118]	-1.27662	-2.19821
ENSMUSG00000026069	17082	Il1rl1	Interleukin-1 receptor-like 1 [Source:UniProtKB/Swiss-Prot;Acc:P14719]	-1.28058	-1.89621
ENSMUSG00000049112	18430	Oxtr	Oxytocin receptor [Source:UniProtKB/Swiss-Prot;Acc:P97926]	-1.29236	-1.82923
ENSMUSG00000032532	12424	Cck	Cholecystokinin Cholecystokinin-33 Cholecystokinin-12 Cholecystokinin-8 [Source:UniProtKB/Swiss-Prot;Acc:P09240]	-1.2966	-1.83107
ENSMUSG00000023034	15370	Nr4a1	nuclear receptor subfamily 4, group A, member 1 [Source:MGI Symbol;Acc:MGI:1352454]	-1.29924	-2.08674
ENSMUSG00000044041	16663	Krt13	Keratin, type I cytoskeletal 13 [Source:UniProtKB/Swiss-Prot;Acc:P08730]	-1.33324	-1.68692
ENSMUSG00000049134	18175	Nrap	Nebulin-related-anchoring protein [Source:UniProtKB/Swiss-Prot;Acc:Q80XB4]	-1.34598	-2.31009
ENSMUSG00000075307	228003	Klhl41	Kelch-like protein 41 [Source:UniProtKB/Swiss-Prot;Acc:A2AUC9]	-1.39395	-2.25752
ENSMUSG00000050473	76157	Slc35d3	Solute carrier family 35 member D3 [Source:UniProtKB/Swiss-Prot;Acc:Q8BGF8]	-1.50852	-2.01995
ENSMUSG00000030592	20190	Ryr1	Ryanodine receptor 1 [Source:UniProtKB/Swiss-Prot;Acc:E9PZQ0]	-1.53558	-2.91719
ENSMUSG00000003545	14282	Fosb	Protein fosB [Source:UniProtKB/Swiss-Prot;Acc:P13346]	-1.65113	-2.74017
ENSMUSG00000031635	26359	Anxa10	Annexin A10 [Source:UniProtKB/Swiss-Prot;Acc:Q9QZ10]	-1.65503	-2.25617
ENSMUSG00000026241	18159	Nppc	natriuretic peptide type C [Source:MGI Symbol;Acc:MGI:97369]	-1.70719	-2.51834
ENSMUSG00000026950	17996	Neb	nebulin [Source:HGNC Symbol;Acc:HGNC:7720]	-1.74117	-3.09504
ENSMUSG00000091898	21924	Tnnc1	Troponin C, slow skeletal and cardiac muscles [Source:UniProtKB/Swiss-Prot;Acc:P19123]	-1.76233	-2.5717
ENSMUSG00000039728	104245	Slc6a5	solute carrier family 6 (neurotransmitter transporter, glycine), member 5 [Source:MGI Symbol;Acc:MGI:105090]	-1.78836	-2.51883
ENSMUSG00000033196	17882	Myh2	myosin heavy chain 2 [Source:HGNC Symbol;Acc:HGNC:7572]	-1.89399	-3.35135
ENSMUSG00000033854	72258	Kcnk10	potassium channel, subfamily K, member 10 [Source:MGI Symbol;Acc:MGI:1919508]	-2.07618	-3.29599
ENSMUSG00000030854	19259	Ptpn5	Tyrosine-protein phosphatase non-receptor type 5 [Source:UniProtKB/Swiss-Prot;Acc:P54830]	-2.07969	-2.98449
ENSMUSG00000016349	13628	Eef1a2	Elongation factor 1-alpha 2 [Source:UniProtKB/Swiss-Prot;Acc:P62631]	-2.24407	-3.96313
ENSMUSG00000020061	109272	Mybpc1	myosin binding protein C, slow type [Source:HGNC Symbol;Acc:HGNC:7549]	-2.75748	-4.29947
ENSMUSG00000030672	17907	Mylpf	Mus musculus myosin light chain, phosphorylatable, fast skeletal muscle (Mylpf), transcript variant 2, mRNA. [Source:RefSeq mRNA;Acc:NM_001347655]	-3.20724	-5.19468
ENSMUSG00000061816	17901	Myl1	Myosin light chain 1/3, skeletal muscle isoform [Source:UniProtKB/Swiss-Prot;Acc:P05977]	-3.45306	-5.41455
ENSMUSG00000030730	11937	Atp2a1	Sarcoplasmic/endoplasmic reticulum calcium ATPase 1 [Source:UniProtKB/Swiss-Prot;Acc:Q8R429]	-3.64832	-6.49378
ENSMUSG00000056328	17879	Myh1	Myosin-1 [Source:UniProtKB/Swiss-Prot;Acc:Q5SX40]	-3.87216	-6.31066
ENSMUSG00000027022	241431	Xirp2	xin actin-binding repeat containing 2 [Source:MGI Symbol;Acc:MGI:2685198]	-4.05139	-6.52245
ENSMUSG00000051747	22138	Ttn	titin [Source:MGI Symbol;Acc:MGI:98864]	-4.07395	-6.45744

## Sheet: e64-cauti
Table S4: Genes downregulated after Mock- or E64- treatment
Feature_ID	entrezgene	external_gene_name	description	logFC	P.Value
ENSMUSG00000061780	11537	Cfd	Complement factor D [Source:UniProtKB/Swiss-Prot;Acc:P03953]	-1.00306	-1.6893
ENSMUSG00000050621	100043813	Rps27rt	ribosomal protein S27, retrogene [Source:MGI Symbol;Acc:MGI:3704345]	-1.09817	-1.66561
ENSMUSG00000019772	22353	Vip	vasoactive intestinal polypeptide [Source:MGI Symbol;Acc:MGI:98933]	-1.09859	-1.91017
ENSMUSG00000032269	15561	Htr3a	5-hydroxytryptamine (serotonin) receptor 3A [Source:MGI Symbol;Acc:MGI:96282]	-1.2236	-2.3154
ENSMUSG00000029417	17329	Cxcl9	C-X-C motif chemokine 9 [Source:UniProtKB/Swiss-Prot;Acc:P18340]	-1.54745	-2.38462
